# Supplementary material for: Provision of mental health care within primary care in Peru: A qualitative study exploring the perspectives of psychologists, primary health care providers, and patients
Source: Wellcome Open Res. 2018 Apr 30;3:9. Originally published 2018 Feb 12. [Version 2] doi: 10.12688/wellcomeopenres.13746.2 (PMC5861510; doi:10.12688/wellcomeopenres.13746.2)
Supplement: Supplementary file 1 [file wellcomeopenres-3-15868-s0000.tgz]

Archive with 1 entries (1 files):
- 5d062300-f9b5-453a-8bab-dc62b7d5298f.docx
